# Supplementary material for: Transcription Factor SATB2 Regulates Skeletal Muscle Cell Proliferation and Migration via HDAC4 in Pigs
Source: Genes (Basel). 2024 Jan 2;15(1):65. doi: 10.3390/genes15010065 (PMC10815226; doi:10.3390/genes15010065)
Supplement: Supplementary file 1 [file genes-15-00065-s001.zip]

Archive with 1 entries (1 files):
- genes-2796609-supplementary.pdf
